# Supplementary material for: Artemisinin pressure in field isolates can select highly resistant Plasmodium falciparum parasites with unconventional phenotype and no K13 mutation
Source: Antimicrob Agents Chemother. 2025 Feb 4;69(3):e01541-24. doi: 10.1128/aac.01541-24 (PMC11881571; doi:10.1128/aac.01541-24)
Supplement: Data Set S1 — RSA raw data. [file aac.01541-24-s0001.xlsx]

## Sheet: RSA KMT001
Legend: Row data from the RSA 0-3h for the KMT001 lineages
I.P.: initial parasitemia
RBC: red blood cell
iRBC: infected red blood cell
KMT001
	microscopist	P.I. (%)	Mock1			Mock2			DHA1			DHA2			Survival Rate (%)	Growth rate in mock
			iRBC	total RBC	%	iRBC	total RBC	%	iRBC	total RBC	%	iRBC	total RBC	%
	1	0.5	155	10000	1.55	123	10000	1.23	0	10000	0	0	10000	0	0	2.78
	microscopist	P.I. (%)	Mock1			Mock2			DHA1			DHA2
			iRBC	total RBC	%	iRBC	total RBC	%	iRBC	total RBC	%	iRBC	total RBC	%
	1	0.24	67	3500	1.91429	21	1600	1.3125	0	10000	0	0	10000	0
	2		64	5000	1.28	72	5000	1.44	0	10000	0	3	10000	0.03	0.504474	6.19457
	microscopist	P.I. (%)	Mock1			Mock2			DHA1			DHA2
			iRBC	total RBC	%	iRBC	total RBC	%	iRBC	total RBC	%	iRBC	total RBC	%
	1	0.5	46	2500	1.84	38	2500	1.52	2	10000	0.02	2	10000	0.02
	2		44	2500	1.76	49	2500	1.96	4	10000	0.04	3	10000	0.03	1.55367	3.54
	microscopist	P.I. (%)	Mock1			Mock2			DHA1			DHA2
			iRBC	total RBC	%	iRBC	total RBC	%	iRBC	total RBC	%	iRBC	total RBC	%
	1	0.5	98	2500	3.92	105	2500	4.2	3	10000	0.03	1	10000	0.01
	2		96	2500	3.84	88	2500	3.52	9	10000	0.09	6	10000	0.06	1.22739	7.74
KMT001p9/ART
	microscopist	P.I. (%)	Mock1			Mock2			DHA1			DHA2
			iRBC	total RBC	%	iRBC	total RBC	%	iRBC	total RBC	%	iRBC	total RBC	%
	1	0.5	199	2500	7.96	214	2500	8.56	6	10000	0.06	12	10000	0.12
	2		128	2500	5.12	181	2500	7.24	13	10000	0.13	9	10000	0.09	1.38504	14.44
KMT00p14/DHA
	microscopist	P.I. (%)	Mock1			Mock2			DHA1			DHA2
			iRBC	total RBC	%	iRBC	total RBC	%	iRBC	total RBC	%	iRBC	total RBC	%
	1	0.5	236	5000	4.72	252	5000	5.04	4	10000	0.04	6	10000	0.06
	2		86	2500	3.44	50	2500	2	9	10000	0.09	6	10000	0.06	1.64474	7.6
KMT001p15/ART
	microscopist	P.I. (%)	Mock1			Mock2			DHA1			DHA2
			iRBC	total RBC	%	iRBC	total RBC	%	iRBC	total RBC	%	iRBC	total RBC	%
	1	0.5	203	5000	4.06	250	5000	5	4	10000	0.04	6	10000	0.06
	2		100	2500	4	122	2500	4.88	2	10000	0.02	2	10000	0.02	0.780379	8.97
KMT001p17/DHA
	microscopist	P.I. (%)	Mock1			Mock2			DHA1			DHA2
			iRBC	total RBC	%	iRBC	total RBC	%	iRBC	total RBC	%	iRBC	total RBC	%
	1	0.8	179	2500	7.16	237	2500	9.48	5	10000	0.05	11	10000	0.11
	2		143	2500	5.72	136	2500	5.44	1	10000	0.01	2	10000	0.02	0.683453	8.6875
KMT001p18/DHA
	microscopist	P.I. (%)	Mock1			Mock2			DHA1			DHA2
			iRBC	total RBC	%	iRBC	total RBC	%	iRBC	total RBC	%	iRBC	total RBC	%
	1	0.8	156	2500	6.24	199	2500	7.96	24	10000	0.24	23	10000	0.23
	2		129	2500	5.16	114	2500	4.56	33	10000	0.33	12	10000	0.12	3.84615	7.475
KMT001p22/ART
	microscopist	P.I. (%)	Mock1			Mock2			DHA1			DHA2
			iRBC	total RBC	%	iRBC	total RBC	%	iRBC	total RBC	%	iRBC	total RBC	%
	1	0.5	143	2500	5.72	126	2500	5.04	202	10000	2.02	188	10000	1.88
	2		146	2500	5.84	134	2500	5.36	184	10000	1.84	182	10000	1.82	34.4262	10.98
	microscopist	P.I. (%)	Mock1			Mock2			DHA1			DHA2
			iRBC	total RBC	%	iRBC	total RBC	%	iRBC	total RBC	%	iRBC	total RBC	%
	1	0.5	158	2500	6.32	171	2500	6.84	143	10000	1.43	50	2500	2
	2		182	2500	7.28	181	2500	7.24	183	10000	1.83	216	10000	2.16	26.8064	13.84
	microscopist	P.I. (%)	Mock1			Mock2			DHA1			DHA2
			iRBC	total RBC	%	iRBC	total RBC	%	iRBC	total RBC	%	iRBC	total RBC	%
	1	0.8	201	2500	8.04	196	2500	7.84	133	10000	1.33	136	10000	1.36
	2		144	2500	5.76	142	2500	5.68	67	10000	0.67	146	10000	1.46	17.6428	8.5375
KMT001p25/DHA
	microscopist	P.I. (%)	Mock1			Mock2			DHA1			DHA2
			iRBC	total RBC	%	iRBC	total RBC	%	iRBC	total RBC	%	iRBC	total RBC	%
	1	0.5	280	2500	11.2	194	2500	7.76	197	2500	7.88	154	2500	6.16
	2		201	2500	8.04	183	2500	7.32	539	10000	5.39	570	10000	5.7	73.2226	17.16
	microscopist	P.I. (%)	Mock1			Mock2			DHA1			DHA2
			iRBC	total RBC	%	iRBC	total RBC	%	iRBC	total RBC	%	iRBC	total RBC	%
	1	0.5	171	2500	6.84	144	2500	5.76	217	10000	2.17	194	10000	1.94
	2		112	2500	4.48	174	2500	6.96	199	10000	1.99	199	10000	1.99	33.6522	12.02
	microscopist	P.I. (%)	Mock1			Mock2			DHA1			DHA2
			iRBC	total RBC	%	iRBC	total RBC	%	iRBC	total RBC	%	iRBC	total RBC	%
	1	0.36	76	2500	3.04	96	2500	3.84	40	10000	0.4	51	10000	0.51
	2		59	2500	2.36	75	2500	3	21	10000	0.21	19	10000	0.19	10.7026	8.5
KMT001p25/ART
	microscopist	P.I. (%)	Mock1			Mock2			DHA1			DHA2
			iRBC	total RBC	%	iRBC	total RBC	%	iRBC	total RBC	%	iRBC	total RBC	%
	1	0.5	116	2500	4.64				37	10000	0.37	25	10000	0.25
	2		92	2500	3.68				17	10000	0.17	24	10000	0.24	6.1899	8.32
KMT001p29/DHA
	microscopist	P.I. (%)	Mock1			Mock2			DHA1			DHA2
			iRBC	total RBC	%	iRBC	total RBC	%	iRBC	total RBC	%	iRBC	total RBC	%
	1	0.38	70	2500	2.8	81	2500	3.24	87	10000	0.87	79	10000	0.79
	2		55	2500	2.2	51	2500	2.04	56	10000	0.56	74	10000	0.74	28.7938	6.76316
KMT001p30/ART
	microscopist	P.I. (%)	Mock1			Mock2			DHA1			DHA2
			iRBC	total RBC	%	iRBC	total RBC	%	iRBC	total RBC	%	iRBC	total RBC	%
	1	0.6	104	2500	4.16	93	2500	3.72	80	10000	0.8	61	10000	0.61
	2		70	2500	2.8	80	2500	3.2	42	10000	0.42	75	10000	0.75	18.5879	5.78333
	microscopist	P.I. (%)	Mock1			Mock2			DHA1			DHA2
			iRBC	total RBC	%	iRBC	total RBC	%	iRBC	total RBC	%	iRBC	total RBC	%
	1	0.6	162	2500	6.48	180	2500	7.2	41	10000	0.41	58	10000	0.58
	2		129	2500	5.16	131	2500	5.24	61	10000	0.61	44	10000	0.44	8.47176	10.0333
KMT001p35/DHA
	microscopist	P.I. (%)	Mock1			Mock2			DHA1			DHA2
			iRBC	total RBC	%	iRBC	total RBC	%	iRBC	total RBC	%	iRBC	total RBC	%
	1	0.5	130	2500	5.2	153	2500	6.12	57	10000	0.57	59	10000	0.59
	2		117	2500	4.68	108	2500	4.32	46	10000	0.46	47	10000	0.47	10.2854	10.16
KMT001p38/DHA
	microscopist	P.I. (%)	Mock1			Mock2			DHA1			DHA2
			iRBC	total RBC	%	iRBC	total RBC	%	iRBC	total RBC	%	iRBC	total RBC	%
	1	0.5	162	2500	6.48				183	10000	1.83	188	10000	1.88
	2		147	2500	5.88				233	10000	2.33	174	10000	1.74	31.4725	12.36
	microscopist	P.I. (%)	Mock1			Mock2			DHA1			DHA2
			iRBC	total RBC	%	iRBC	total RBC	%	iRBC	total RBC	%	iRBC	total RBC	%
	1	0.5	153	2500	6.12	180	2500	7.2	40	10000	0.4	36	10000	0.36
	2		190	2500	7.6				19	10000	0.19	18	10000	0.18	4.05115	13.9467
KMT001p34/ART
	microscopist	P.I. (%)	Mock1			Mock2			DHA1			DHA2
			iRBC	total RBC	%	iRBC	total RBC	%	iRBC	total RBC	%	iRBC	total RBC	%
	1	0.5	146	2500	5.84	121	2500	4.84	32	10000	0.32	33	10000	0.33
	2		118	2500	4.72	115	2500	4.6	16	10000	0.16	18	10000	0.18	4.95	10

## Sheet: RSA KMT004
Legend: Row data from the RSA 0-3h for the KMT004 lineage
I.P.: initial parasitemia
RBC: red blood cell
iRBC: infected red blood cell
KMT004
	microscopist	I.P. (%)	Mock1			Mock2			DHA1			DHA2			Survival Rate (%)	Growth rate in mock
			iRBC	total RBC	%	iRBC	total RBC	%	iRBC	total RBC	%	iRBC	total RBC	%
	1	0.44	129	10000	1.29	121	10000	1.21	1	10000	0.01	0	10000	0	0.4	2.84091
	microscopist	I.P. (%)	Mock1			Mock2			DHA1			DHA2
			iRBC	total RBC	%	iRBC	total RBC	%	iRBC	total RBC	%	iRBC	total RBC	%
	1	0.5	128	2500	5.12	119	2500	4.76	0	10000	0	1	10000	0.01
	2		143	2500	5.72	127	2500	5.08	0	10000	0	0	10000	0	0.0483559	10.34
KMT004p6/ART
	microscopist	I.P. (%)	Mock1			Mock2			DHA1			DHA2
			iRBC	total RBC	%	iRBC	total RBC	%	iRBC	total RBC	%	iRBC	total RBC	%
	1	0.83	98	2000	4.9	92	2000	4.6	0	10000	0	0	10000	0
	2	0.69	101	2000	5.05	91	2000	4.55	0	10000	0	0	10000	0	0	6.28289
KMT004p15/ART
	microscopist	I.P. (%)	Mock1			Mock2			DHA1			DHA2
			iRBC	total RBC	%	iRBC	total RBC	%	iRBC	total RBC	%	iRBC	total RBC	%
	1	0.5	233	10000	2.33	279	10000	2.79	11	10000	0.11	8	10000	0.08
	2		180	10000	1.8	227	10000	2.27	6	10000	0.06	1	10000	0.01	2.82916	4.595
	microscopist	I.P. (%)	Mock1			Mock2			DHA1			DHA2
			iRBC	total RBC	%	iRBC	total RBC	%	iRBC	total RBC	%	iRBC	total RBC	%
	1	0.5	361	5000	7.22	333	5000	6.66	9	10000	0.09	10	10000	0.1
	2		695	10000	6.95	661	10000	6.61	6	10000	0.06	12	10000	0.12	1.3484	13.72
	microscopist	I.P. (%)	Mock1			Mock2			DHA1			DHA2
			iRBC	total RBC	%	iRBC	total RBC	%	iRBC	total RBC	%	iRBC	total RBC	%
	1	0.5	194	5000	3.88	164	5000	3.28	1	10000	0.01	8	10000	0.08
	2		342	10000	3.42	358	10000	3.58	2	10000	0.02	3	10000	0.03	0.988701	7.08
KMT004p18/ART
	microscopist	I.P. (%)	Mock1			Mock2			DHA1			DHA2
			iRBC	total RBC	%	iRBC	total RBC	%	iRBC	total RBC	%	iRBC	total RBC	%
	1	0.5	199	5000	3.98	266	5000	5.32	23	10000	0.23	19	10000	0.19
	2		253	10000	2.53	342	10000	3.42	11	10000	0.11	16	10000	0.16	4.52459	7.625
	microscopist	I.P. (%)	Mock1			Mock2			DHA1			DHA2
			iRBC	total RBC	%	iRBC	total RBC	%	iRBC	total RBC	%	iRBC	total RBC	%
	1	0.5	289	5000	5.78	262	5000	5.24	16	10000	0.16	24	10000	0.24
	2		587	10000	5.87	531	10000	5.31	17	10000	0.17	18	10000	0.18	3.37838	11.1
	microscopist	I.P. (%)	Mock1			Mock2			DHA1			DHA2
			iRBC	total RBC	%	iRBC	total RBC	%	iRBC	total RBC	%	iRBC	total RBC	%
	1	0.5	164	10000	1.64	175	10000	1.75	9	10000	0.09	6	10000	0.06
	2		182	10000	1.82	146	10000	1.46	7	10000	0.07	3	10000	0.03	3.74813	3.335
KMT004p21/ART
	microscopist	I.P. (%)	Mock1			Mock2			DHA1			DHA2
			iRBC	total RBC	%	iRBC	total RBC	%	iRBC	total RBC	%	iRBC	total RBC	%
	1	0.06	26	10000	0.26	38	10000	0.38	5	10000	0.05	4	10000	0.04
	2		19	10000	0.19	19	10000	0.19	2	10000	0.02	1	10000	0.01	11.7647	4.25
	microscopist	I.P. (%)	Mock1			Mock2			DHA1			DHA2
			iRBC	total RBC	%	iRBC	total RBC	%	iRBC	total RBC	%	iRBC	total RBC	%
	1	0.5	87	5000	1.74	121	5000	2.42	19	10000	0.19	24	10000	0.24
	2		119	5000	2.38	102	5000	2.04	11	10000	0.11	19	10000	0.19	8.50816	4.29
	microscopist	I.P. (%)	Mock1			Mock2			DHA1			DHA2
			iRBC	total RBC	%	iRBC	total RBC	%	iRBC	total RBC	%	iRBC	total RBC	%
	1	0.5	65	5000	1.3	88	5000	1.76	10	10000	0.1	5	10000	0.05
	2		81	5000	1.62	79	5000	1.58	2	10000	0.02	7	10000	0.07	3.83387	3.13
	microscopist	I.P. (%)	Mock1			Mock2			DHA1			DHA2
			iRBC	total RBC	%	iRBC	total RBC	%	iRBC	total RBC	%	iRBC	total RBC	%
	1	0.5	105	5000	2.1	127	5000	2.54	14	10000	0.14	15	10000	0.15
	2		61	2500	2.44	50	2500	2	11	10000	0.11	11	10000	0.11	5.61674	4.54
KMT004p27/ART
	microscopist	I.P. (%)	Mock1			Mock2			DHA1			DHA2
			iRBC	total RBC	%	iRBC	total RBC	%	iRBC	total RBC	%	iRBC	total RBC	%
	1	0.5	120	2500	4.8	145	2500	5.8	60	10000	0.6	49	10000	0.49
	2		122	2500	4.88	88	2500	3.52	30	10000	0.3	27	10000	0.27	8.73684	9.5
	microscopist	I.P. (%)	Mock1			Mock2			DHA1			DHA2
			iRBC	total RBC	%	iRBC	total RBC	%	iRBC	total RBC	%	iRBC	total RBC	%
	1	0.5	142	10000	1.42	140	10000	1.4	17	10000	0.17	23	10000	0.23
	2		34	2500	1.36	41	2500	1.64	16	10000	0.16	6	10000	0.06	10.6529	2.91
KMT004p32/ART
	microscopist	I.P. (%)	Mock1			Mock2			DHA1			DHA2
			iRBC	total RBC	%	iRBC	total RBC	%	iRBC	total RBC	%	iRBC	total RBC	%
	1	0.5	179	2500	7.16	180	2500	7.2	53	10000	0.53	38	10000	0.38
	2		99	2500	3.96	188	2500	7.52	26	10000	0.26	14	10000	0.14	5.06966	12.92
KMT004p36/ART
	microscopist	I.P. (%)	Mock1			Mock2			DHA1			DHA2
			iRBC	total RBC	%	iRBC	total RBC	%	iRBC	total RBC	%	iRBC	total RBC	%
	1	0.41	69	5000	1.38	78	5000	1.56	5	10000	0.05	4	10000	0.04
	2		45	2500	1.8	42	2500	1.68	4	10000	0.04	2	10000	0.02	2.33645	3.91463
	microscopist	I.P. (%)	Mock1			Mock2			DHA1			DHA2
			iRBC	total RBC	%	iRBC	total RBC	%	iRBC	total RBC	%	iRBC	total RBC	%
	1	0.8	116	2500	4.64	109	2500	4.36	19	10000	0.19	20	10000	0.2
	2		98	2500	3.92	107	2500	4.28	22	10000	0.22	12	10000	0.12	4.24419	5.375
KMT004p40/ART
	microscopist	I.P. (%)	Mock1			Mock2			DHA1			DHA2
			iRBC	total RBC	%	iRBC	total RBC	%	iRBC	total RBC	%	iRBC	total RBC	%
	1	0.48	60	2500	2.4	49	2500	1.96	4	10000	0.04	3	10000	0.03
	2		32	2500	1.28	47	2500	1.88	2	10000	0.02	3	10000	0.03	1.59574	3.91667
	microscopist	I.P. (%)	Mock1			Mock2			DHA1			DHA2
			iRBC	total RBC	%	iRBC	total RBC	%	iRBC	total RBC	%	iRBC	total RBC	%
	1	0.5	146	2500	5.84				13	10000	0.13
	2		79	2500	3.16				5	10000	0.05				2	9
KMT004p44/ART
	microscopist	I.P. (%)	Mock1			Mock2			DHA1			DHA2
			iRBC	total RBC	%	iRBC	total RBC	%	iRBC	total RBC	%	iRBC	total RBC	%
	1	0.28	21	2500	0.84	18	2500	0.72	9	10000	0.09	2	10000	0.02
	2		27	2500	1.08	20	2500	0.8	5	10000	0.05	5	10000	0.05	6.10465	3.07143
	microscopist	I.P. (%)	Mock1			Mock2			DHA1			DHA2
			iRBC	total RBC	%	iRBC	total RBC	%	iRBC	total RBC	%	iRBC	total RBC	%
	1	0.6	34	2500	1.36	37	2500	1.48	12	10000	0.12	3	10000	0.03
	2		29	2500	1.16	26	2500	1.04	7	10000	0.07	3	10000	0.03	4.96032	2.1
KMT004p47/ART
	microscopist	I.P. (%)	Mock1			Mock2			DHA1			DHA2
			iRBC	total RBC	%	iRBC	total RBC	%	iRBC	total RBC	%	iRBC	total RBC	%
	1	0.5	79	2500	3.16	61	2500	2.44	7	10000	0.07	6	10000	0.06
	2		75	2500	3				0	10000	0	0	10000	0	1.13372	4.3
	microscopist	I.P. (%)	Mock1			Mock2			DHA1			DHA2
			iRBC	total RBC	%	iRBC	total RBC	%	iRBC	total RBC	%	iRBC	total RBC	%
	1	0.5	107	2500	4.28	165	2500	6.6	1	10000	0.01	6	10000	0.06
	2		158	2500	6.32	156	2500	6.24	6	10000	0.06	8	10000	0.08	0.895904	11.72
KMT004p49/ART
	microscopist	I.P. (%)	Mock1			Mock2			DHA1			DHA2
			iRBC	total RBC	%	iRBC	total RBC	%	iRBC	total RBC	%	iRBC	total RBC	%
	1	0.5	64	2500	2.56	59	2500	2.36	2	10000	0.02	5	10000	0.05
	2		39	2500	1.56	63	2500	2.52	4	10000	0.04	3	10000	0.03	1.55556	4.5

## Sheet: RSA KMT012
Legend: Row data from the RSA 0-3h for the KMT012 lineage
I.P.: initial parasitemia
RBC: red blood cell
iRBC: infected red blood cell
KMT012
	microscopist	I.P. (%)	Mock1			Mock2			DHA1			DHA2			Survival Rate (%)	Growth rate in mock
			iRBC	total RBC	%	iRBC	total RBC	%	iRBC	total RBC	%	iRBC	total RBC	%
	1	0.45	128	10000	1.28	133	10000	1.33	0	10000	0	0	10000	0	0	2.9
	microscopist	I.P. (%)	Mock1			Mock2			DHA1			DHA2
			iRBC	total RBC	%	iRBC	total RBC	%	iRBC	total RBC	%	iRBC	total RBC	%
	1	0.12	60	10000	0.6	37	10000	0.37	0	10000	0	0	10000	0	0	4.04167
	microscopist	I.P. (%)	Mock1			Mock2			DHA1			DHA2
			iRBC	total RBC	%	iRBC	total RBC	%	iRBC	total RBC	%	iRBC	total RBC	%
	1	0.86	105	5000	2.1	95	5000	1.9	1	5000	0.02	0	5000	0	0.5	2.32558
	microscopist	I.P. (%)	Mock1			Mock2			DHA1			DHA2
			iRBC	total RBC	%	iRBC	total RBC	%	iRBC	total RBC	%	iRBC	total RBC	%
	1	0.68	146	5000	2.92	164	5000	3.28	0	10000	0	0	10000	0	0	4.55882
	microscopist	I.P. (%)	Mock1			Mock2			DHA1			DHA2
			iRBC	total RBC	%	iRBC	total RBC	%	iRBC	total RBC	%	iRBC	total RBC	%
	1	0.5	293	5000	5.86	277	5000	5.54	12	10000	0.12	14	10000	0.14
	2		387	5000	7.74	395	5000	7.9	7	10000	0.07	11	10000	0.11	1.62722	13.52
	microscopist	I.P. (%)	Mock1			Mock2			DHA1			DHA2
			iRBC	total RBC	%	iRBC	total RBC	%	iRBC	total RBC	%	iRBC	total RBC	%
	1	0.5	131	5000	2.62	130	5000	2.6	2	10000	0.02	1	10000	0.01
	2		190	5000	3.8	161	5000	3.22	1	10000	0.01	5	10000	0.05	0.735294	6.12
KMT012p12/ART
	microscopist	I.P. (%)	Mock1			Mock2			DHA1			DHA2
			iRBC	total RBC	%	iRBC	total RBC	%	iRBC	total RBC	%	iRBC	total RBC	%
	1	0.5	712	10000	7.12	746	10000	7.46	4	10000	0.04	5	10000	0.05
	2		276	2500	11.04	245	2500	9.8	6	10000	0.06	4	10000	0.04	0.53642	17.71
KMT012p22/ART
	microscopist	I.P. (%)	Mock1			Mock2			DHA1			DHA2
			iRBC	total RBC	%	iRBC	total RBC	%	iRBC	total RBC	%	iRBC	total RBC	%
	1	0.5	153	10000	1.53	126	10000	1.26	1	10000	0.01	1	10000	0.01
	2		26	2500	1.04	16	2500	0.64	0	10000	0	0	10000	0	0.447427	2.235
	microscopist	I.P. (%)	Mock1			Mock2			DHA1			DHA2
			iRBC	total RBC	%	iRBC	total RBC	%	iRBC	total RBC	%	iRBC	total RBC	%
	1	0.5	574	5000	11.48	44	544	8.08824	11	10000	0.11	10	10000	0.1
	2		92	2500	3.68	133	2500	5.32	4	10000	0.04	4	10000	0.04	1.01511	14.2841
KMT012p24/ART
	microscopist	I.P. (%)	Mock1			Mock2			DHA1			DHA2
			iRBC	total RBC	%	iRBC	total RBC	%	iRBC	total RBC	%	iRBC	total RBC	%
	1	0.5	257	5000	5.14	316	5000	6.32	10	10000	0.1	10	10000	0.1
	2		76	2500	3.04	99	2500	3.96	2	10000	0.02	8	10000	0.08	1.62514	9.23
KMT012p29/ART
	microscopist	I.P. (%)	Mock1			Mock2			DHA1			DHA2
			iRBC	total RBC	%	iRBC	total RBC	%	iRBC	total RBC	%	iRBC	total RBC	%
	1	0.5	250	2500	10	248	2500	9.92	10	10000	0.1	6	10000	0.06
	2		170	2500	6.8	152	2500	6.08	0	10000	0	0	10000	0	0.487805	16.4
KMT012p34/ART
	microscopist	I.P. (%)	Mock1			Mock2			DHA1			DHA2
			iRBC	total RBC	%	iRBC	total RBC	%	iRBC	total RBC	%	iRBC	total RBC	%
	1	0.5	180	2500	7.2	203	2500	8.12	5	10000	0.05	5	10000	0.05
	2		198	2500	7.92	206	2500	8.24	4	10000	0.04	4	10000	0.04	0.571792	15.74
KMT012p39/ART
	microscopist	I.P. (%)	Mock1			Mock2			DHA1			DHA2
			iRBC	total RBC	%	iRBC	total RBC	%	iRBC	total RBC	%	iRBC	total RBC	%
	1	0.5	57	2500	2.28				2	10000	0.02	4	10000	0.04
	2		78	2500	3.12				0	10000	0		10000	0	0.555556	5.4
KMT012p44/ART
	microscopist	I.P. (%)	Mock1			Mock2			DHA1			DHA2
			iRBC	total RBC	%	iRBC	total RBC	%	iRBC	total RBC	%	iRBC	total RBC	%
	1	0.5	50	2500	2	76	2500	3.04	0	10000	0	1	10000	0.01
	2		34	2500	1.36	49	2500	1.96	0	10000	0	1	10000	0.01	0.239234	4.18
	microscopist	I.P. (%)	Mock1			Mock2			DHA1			DHA2
			iRBC	total RBC	%	iRBC	total RBC	%	iRBC	total RBC	%	iRBC	total RBC	%
	1	0.5	170	2500	6.8	135	2500	5.4	8	10000	0.08	10	10000	0.1
	2		134	2500	5.36	113	2500	4.52	8	10000	0.08	13	10000	0.13	1.7663	11.04
KMT012p48/ART
	microscopist	I.P. (%)	Mock1			Mock2			DHA1			DHA2
			iRBC	total RBC	%	iRBC	total RBC	%	iRBC	total RBC	%	iRBC	total RBC	%
	1	0.5	83	2500	3.32	78	2500	3.12	5	10000	0.05	2	10000	0.02
	2		95	2500	3.8	97	2500	3.88	4	10000	0.04	5	10000	0.05	1.13314	7.06

## Sheet: RSA KMT102
Legend: Row data from the RSA 0-3h for the KMT102 lineage
I.P.: initial parasitemia
RBC: red blood cell
iRBC: infected red blood cell
KMT102
	microscopist	I.P. (%)	Mock1			Mock2			DHA1			DHA2			Survival Rate (%)	Growth rate in mock
			iRBC	total RBC	%	iRBC	total RBC	%	iRBC	total RBC	%	iRBC	total RBC	%
	1	0.38	34	1200	2.83333	56	1800	3.11111	3	10000	0.03	0	10000	0
	2		197	10000	1.97	202	10000	2.02	0	10000	0	2	10000	0.02	0.503299	6.53582
	microscopist	I.P. (%)	Mock1			Mock2			DHA1			DHA2
			iRBC	total RBC	%	iRBC	total RBC	%	iRBC	total RBC	%	iRBC	total RBC	%
	1	0.53	38	2000	1.9	44	2500	1.76	2	10000	0.02	2	10000	0.02
	2		160	10000	1.6	145	10000	1.45	1	10000	0.01	0	10000	0	1.45089	2.81761
	3		128	10000	1.28	97	10000	0.97	3	10000	0.03	5	10000	0.05
	microscopist	I.P. (%)	Mock1			Mock2			DHA1			DHA2
			iRBC	total RBC	%	iRBC	total RBC	%	iRBC	total RBC	%	iRBC	total RBC	%
	1	0.14	26	2200	1.18182	43	2500	1.72	3	10000	0.03	3	10000	0.03
	2		136	10000	1.36	117	10000	1.17	0	10000	0	1	10000	0.01	1.2887	9.69968
	microscopist	I.P. (%)	Mock1			Mock2			DHA1			DHA2
			iRBC	total RBC	%	iRBC	total RBC	%	iRBC	total RBC	%	iRBC	total RBC	%
	1	0.11	26	2000	1.3	39	3000	1.3	4	10000	0.04	3	10000	0.03
	2		134	10000	1.34	122	10000	1.22	4	10000	0.04	1	10000	0.01	2.32558	11.7273
	microscopist	I.P. (%)	Mock1			Mock2			DHA1			DHA2
			iRBC	total RBC	%	iRBC	total RBC	%	iRBC	total RBC	%	iRBC	total RBC	%
	1	0.5	132	2500	5.28	124	2500	4.96	5	10000	0.05	8	10000	0.08
	2		100	2500	4	124	2500	4.96	9	10000	0.09	4	10000	0.04	1.35417	9.6
KMT102p9/ART
	microscopist	I.P. (%)	Mock1			Mock2			DHA1			DHA2
			iRBC	total RBC	%	iRBC	total RBC	%	iRBC	total RBC	%	iRBC	total RBC	%
	1	0.88	302	5000	6.04	247	5000	4.94	4	10000	0.04	6	10000	0.06
	2	0.78	91	2000	4.55	89	2000	4.45	6	10000	0.06	4	10000	0.04	1.001	5.67614
KMT102p15/ART
	microscopist	I.P. (%)	Mock1			Mock2			DHA1			DHA2
			iRBC	total RBC	%	iRBC	total RBC	%	iRBC	total RBC	%	iRBC	total RBC	%
	1	0.5	186	2500	7.44	213	2500	8.52	7	10000	0.07	7	10000	0.07
	2		346	5000	6.92	319	5000	6.38	1	10000	0.01	0	10000	0	0.512645	14.63
	microscopist	I.P. (%)	Mock1			Mock2			DHA1			DHA2
			iRBC	total RBC	%	iRBC	total RBC	%	iRBC	total RBC	%	iRBC	total RBC	%
	1	0.8	204	2500	8.16	228	2500	9.12	10	10000	0.1	9	10000	0.09
	2		167	2500	6.68	520	10000	5.2	5	10000	0.05	4	10000	0.04	0.960219	9.1125
KMT102p16/ART
	microscopist	I.P. (%)	Mock1			Mock2			DHA1			DHA2
			iRBC	total RBC	%	iRBC	total RBC	%	iRBC	total RBC	%	iRBC	total RBC	%
	1	0.5	170	2500	6.8	187	2500	7.48	2	10000	0.02	1	10000	0.01
	2		226	5000	4.52	238	5000	4.76	5	10000	0.05	3	10000	0.03	0.466893	11.78
KMT102p24/ART
	microscopist	I.P. (%)	Mock1			Mock2			DHA1			DHA2
			iRBC	total RBC	%	iRBC	total RBC	%	iRBC	total RBC	%	iRBC	total RBC	%
	1	0.9	253	2500	10.12	220	2500	8.8	33	10000	0.33	35	10000	0.35
	2		145	2500	5.8	145	2500	5.8	23	10000	0.23	27	10000	0.27	3.86632	8.47778
	microscopist	I.P. (%)	Mock1			Mock2			DHA1			DHA2
			iRBC	total RBC	%	iRBC	total RBC	%	iRBC	total RBC	%	iRBC	total RBC	%
	1	0.5	286	2500	11.44	243	2500	9.72	37	10000	0.37	33	10000	0.33
	2		318	2500	12.72	214	2500	8.56	29	10000	0.29	41	10000	0.41	3.29877	21.22
	microscopist	I.P. (%)	Mock1			Mock2			DHA1			DHA2
			iRBC	total RBC	%	iRBC	total RBC	%	iRBC	total RBC	%	iRBC	total RBC	%
	1	0.5	248	2500	9.92	273	2500	10.92	33	10000	0.33	37	10000	0.37
	2		197	2500	7.88	181	2500	7.24	13	10000	0.13	11	10000	0.11	2.61402	17.98
KMT102p32/ART
	microscopist	I.P. (%)	Mock1			Mock2			DHA1			DHA2
			iRBC	total RBC	%	iRBC	total RBC	%	iRBC	total RBC	%	iRBC	total RBC	%
	1	0.5	151	5000	3.02	138	5000	2.76	15	10000	0.15	14	10000	0.14
	2		52	2500	2.08	65	2500	2.6	7	10000	0.07	7	10000	0.07	4.1109	5.23
KMT102p36/ART
	microscopist	I.P. (%)	Mock1			Mock2			DHA1			DHA2
			iRBC	total RBC	%	iRBC	total RBC	%	iRBC	total RBC	%	iRBC	total RBC	%
	1	0.86	231	2500	9.24	213	2500	8.52	9	10000	0.09	5	10000	0.05
	2		153	2500	6.12	153	2500	6.12	7	10000	0.07	4	10000	0.04	0.833333	8.72093
KMT102p41/ART
	microscopist	I.P. (%)	Mock1			Mock2			DHA1			DHA2
			iRBC	total RBC	%	iRBC	total RBC	%	iRBC	total RBC	%	iRBC	total RBC	%
	1	0.5	157	2500	6.28	172	2500	6.88	11	10000	0.11	6	10000	0.06
	2		208	2500	8.32	207	2500	8.28	9	10000	0.09	5	10000	0.05	1.04167	14.88
KMT102p45/ART
	microscopist	I.P. (%)	Mock1			Mock2			DHA1			DHA2
			iRBC	total RBC	%	iRBC	total RBC	%	iRBC	total RBC	%	iRBC	total RBC	%
	1	0.5	160	2500	6.4	138	2500	5.52	2	10000	0.02	2	10000	0.02
	2		158	2500	6.32	102	2500	4.08	1	10000	0.01	3	10000	0.03	0.358423	11.16
	microscopist	I.P. (%)	Mock1			Mock2			DHA1			DHA2
			iRBC	total RBC	%	iRBC	total RBC	%	iRBC	total RBC	%	iRBC	total RBC	%
	1	0.5	227	2500	9.08	213	2500	8.52	0	10000	0	2	10000	0.02
	2		149	2500	5.96	163	2500	6.52	0	10000	0	0	10000	0	0.0664894	15.04
KMT102p49/ART
	microscopist	I.P. (%)	Mock1			Mock2			DHA1			DHA2
			iRBC	total RBC	%	iRBC	total RBC	%	iRBC	total RBC	%	iRBC	total RBC	%
	1	0.5	35	2500	1.4	75	2500	3	0	10000	0	2	10000	0.02
	2		44	2500	1.76	61	2500	2.44	4	10000	0.04	2	10000	0.02	0.930233	4.3
KMT102p53/ART
	microscopist	I.P. (%)	Mock1			Mock2			DHA1			DHA2
			iRBC	total RBC	%	iRBC	total RBC	%	iRBC	total RBC	%	iRBC	total RBC	%
	1	0.5	109	2500	4.36	113	2500	4.52	1	10000	0.01	3	10000	0.03
	2		110	2500	4.4	132	2500	5.28	1	10000	0.01	0	10000	0	0.269397	9.28

## Sheet: RSA SMT010
Legend: Row data from the RSA 0-3h for the SMT010 lineages
I.P.: initial parasitemia
RBC: red blood cell
iRBC: infected red blood cell
SMT010
	microscopist	I.P. (%)	Mock1			Mock2			DHA1			DHA2			Survival Rate (%)	Growth rate in mock
			iRBC	total RBC	%	iRBC	total RBC	%	iRBC	total RBC	%	iRBC	total RBC	%
	1	1.84	131	2000	6.55	120	2000	6	8	10000	0.08	7	10000	0.07
	2	1.26	148	2000	7.4	103	2000	5.15	4	10000	0.04	6	10000	0.06	1.08108	3.51902
	3	1.52	133	2000	6.65	142	2000	7.1	7	10000	0.07	10	10000	0.1
	microscopist	I.P. (%)	Mock1			Mock2			DHA1			DHA2
			iRBC	total RBC	%	iRBC	total RBC	%	iRBC	total RBC	%	iRBC	total RBC	%
	1	0.5	488	5000	9.76	448	5000	8.96	1	10000	0.01	1	10000	0.01
	2		493	10000	4.93	907	10000	9.07	1	10000	0.01	1	10000	0.01	0.122249	16.36
	microscopist	I.P. (%)	Mock1			Mock2			DHA1			DHA2
			iRBC	total RBC	%	iRBC	total RBC	%	iRBC	total RBC	%	iRBC	total RBC	%
	1	0.5	70	5000	1.4	52	2500	2.08	1	10000	0.01	0	10000	0
	2		26	2500	1.04	35	2500	1.4	1	10000	0.01	0	10000	0	0.337838	2.96
	microscopist	I.P. (%)	Mock1			Mock2			DHA1			DHA2
			iRBC	total RBC	%	iRBC	total RBC	%	iRBC	total RBC	%	iRBC	total RBC	%
	1	0.5	169	2500	6.76	168	2500	6.72	1	10000	0.01	1	10000	0.01
	2		120	2500	4.8	154	2500	6.16	0	10000	0	0	10000	0	0.0818331	12.22
	microscopist	I.P. (%)	Mock1			Mock2			DHA1			DHA2
			iRBC	total RBC	%	iRBC	total RBC	%	iRBC	total RBC	%	iRBC	total RBC	%
	1	0.5	114	2500	4.56	115	2500	4.6	3	10000	0.03	1	10000	0.01
	2		148	2500	5.92	175	2500	7	0	10000	0	2	10000	0.02	0.271739	11.04
SMT010p9/ART
	microscopist	I.P. (%)	Mock1			Mock2			DHA1			DHA2
			iRBC	total RBC	%	iRBC	total RBC	%	iRBC	total RBC	%	iRBC	total RBC	%
	1	0.44	190	5000	3.8	175	5000	3.5	1	10000	0.01	0	10000	0
	2	0.42	45	2000	2.25	59	2000	2.95	2	10000	0.02	0	10000	0	0.24	7.10227
SMT010p15/ART
	microscopist	I.P. (%)	Mock1			Mock2			DHA1			DHA2
			iRBC	total RBC	%	iRBC	total RBC	%	iRBC	total RBC	%	iRBC	total RBC	%
	1	0.5	127	2500	5.08	185	2500	7.4	26	10000	0.26	18	10000	0.18
	2		105	2500	4.2	438	10000	4.38	10	10000	0.1	7	10000	0.07	2.89649	10.53
	microscopist	I.P. (%)	Mock1			Mock2			DHA1			DHA2
			iRBC	total RBC	%	iRBC	total RBC	%	iRBC	total RBC	%	iRBC	total RBC	%
	1	0.5	213	2500	8.52	258	2500	10.32	34	10000	0.34	27	10000	0.27
	2		159	2500	6.36	150	2500	6	27	10000	0.27	12	10000	0.12	3.20513	15.6
	microscopist	I.P. (%)	Mock1			Mock2			DHA1			DHA2
			iRBC	total RBC	%	iRBC	total RBC	%	iRBC	total RBC	%	iRBC	total RBC	%
	1	0.5	264	2500	10.56	285	2500	11.4	12	10000	0.12	12	10000	0.12
	2		208	2500	8.32	488	5000	9.76	15	10000	0.15	14	10000	0.14	1.32368	20.02
SMT010p18/ART
	microscopist	I.P. (%)	Mock1			Mock2			DHA1			DHA2
			iRBC	total RBC	%	iRBC	total RBC	%	iRBC	total RBC	%	iRBC	total RBC	%
	1	0.8	210	5000	4.2	234	5000	4.68	43	10000	0.43	54	10000	0.54
	2		345	10000	3.45	354	10000	3.54	49	10000	0.49	37	10000	0.37	10.4552	4.95937
	3		147	5000	2.94	169	5000	3.38	30	10000	0.3	19	10000	0.19
	microscopist	I.P. (%)	Mock1			Mock2			DHA1			DHA2
			iRBC	total RBC	%	iRBC	total RBC	%	iRBC	total RBC	%	iRBC	total RBC	%
	1	0.9	179	2500	7.16	166	2500	6.64	60	10000	0.6	51	10000	0.51
	2		508	10000	5.08	303	5000	6.06	48	10000	0.48	47	10000	0.47	8.25982	6.92778
	microscopist	I.P. (%)	Mock1			Mock2			DHA1			DHA2
			iRBC	total RBC	%	iRBC	total RBC	%	iRBC	total RBC	%	iRBC	total RBC	%
	1	1.06	253	2500	10.12	289	2500	11.56	82	10000	0.82	82	10000	0.82
	2		199	2500	7.96	257	5000	5.14	76	10000	0.76	65	10000	0.65	8.76941	8.20283
SMT010p19/ART
	microscopist	I.P. (%)	Mock1			Mock2			DHA1			DHA2
			iRBC	total RBC	%	iRBC	total RBC	%	iRBC	total RBC	%	iRBC	total RBC	%
	1	0.5	104	380	27.3684	106	478	22.1757	339	10000	3.39	207	5000	4.14
	2		247	1192	20.7215	192	1159	16.566	294	10000	2.94	268	10000	2.68	15.1443	43.4158
	microscopist	I.P. (%)	Mock1			Mock2			DHA1			DHA2
			iRBC	total RBC	%	iRBC	total RBC	%	iRBC	total RBC	%	iRBC	total RBC	%
	1	0.5	363	2500	14.52	357	2500	14.28	88	10000	0.88	57	5000	1.14
	2		228	2500	9.12	163	2500	6.52	47	10000	0.47	12	10000	0.12	5.87309	22.22
	microscopist	I.P. (%)	Mock1			Mock2			DHA1			DHA2
			iRBC	total RBC	%	iRBC	total RBC	%	iRBC	total RBC	%	iRBC	total RBC	%
	1	0.5	170	2500	6.8	236	2500	9.44	79	10000	0.79	71	5000	1.42
	2		128	2500	5.12	166	2500	6.64	84	10000	0.84	64	10000	0.64	13.1786	14
	microscopist	I.P. (%)	Mock1			Mock2			DHA1			DHA2
			iRBC	total RBC	%	iRBC	total RBC	%	iRBC	total RBC	%	iRBC	total RBC	%
	1	0.5	103	2500	4.12	87	2500	3.48	10	10000	0.1	17	5000	0.34
	2		81	2500	3.24	91	2500	3.64	9	10000	0.09	8	10000	0.08	4.21271	7.24
SMT010p20/ART
	microscopist	I.P. (%)	Mock1			Mock2			DHA1			DHA2
			iRBC	total RBC	%	iRBC	total RBC	%	iRBC	total RBC	%	iRBC	total RBC	%
	1	0.8	313	5000	6.26	328	5000	6.56	71	10000	0.71	81	10000	0.81
	2		132	2500	5.28	153	2500	6.12	73	10000	0.73	56	10000	0.56	11.602	7.56875
SMT010p21/ART
	microscopist	I.P. (%)	Mock1			Mock2			DHA1			DHA2
			iRBC	total RBC	%	iRBC	total RBC	%	iRBC	total RBC	%	iRBC	total RBC	%
	1	0.5	172	2500	6.88	171	2500	6.84	78	10000	0.78	77	10000	0.77
	2		414	10000	4.14	186	5000	3.72	57	10000	0.57	66	10000	0.66	12.8823	10.79
	microscopist	I.P. (%)	Mock1			Mock2			DHA1			DHA2
			iRBC	total RBC	%	iRBC	total RBC	%	iRBC	total RBC	%	iRBC	total RBC	%
	1	0.5	186	2500	7.44	174	2500	6.96	28	10000	0.28	29	10000	0.29
	2		155	2500	6.2	141	2500	5.64	18	10000	0.18	8	10000	0.08	3.16311	13.12
	microscopist	I.P. (%)	Mock1			Mock2			DHA1			DHA2
			iRBC	total RBC	%	iRBC	total RBC	%	iRBC	total RBC	%	iRBC	total RBC	%
	1	0.5	152	2500	6.08	168	2500	6.72	34	10000	0.34	61	10000	0.61
	2		210	2500	8.4	153	2500	6.12	16	10000	0.16	25	10000	0.25	4.97804	13.66
	microscopist	I.P. (%)	Mock1			Mock2			DHA1			DHA2
			iRBC	total RBC	%	iRBC	total RBC	%	iRBC	total RBC	%	iRBC	total RBC	%
	1	0.5	162	2500	6.48	139	2500	5.56	32	10000	0.32	23	10000	0.23
	2		82	2500	3.28	113	2500	4.52	39	10000	0.39	33	10000	0.33	6.40121	9.92
	microscopist	I.P. (%)	Mock1			Mock2			DHA1			DHA2
			iRBC	total RBC	%	iRBC	total RBC	%	iRBC	total RBC	%	iRBC	total RBC	%
	1	0.5	99	2500	3.96	82	2500	3.28	12	10000	0.12	13	10000	0.13
	2		112	2500	4.48	118	2500	4.72	17	10000	0.17	24	10000	0.24	4.0146	8.22
SMT010p24/ART
	microscopist	I.P. (%)	Mock1			Mock2			DHA1			DHA2
			iRBC	total RBC	%	iRBC	total RBC	%	iRBC	total RBC	%	iRBC	total RBC	%
	1	0.5	320	5000	6.4	343	5000	6.86	77	10000	0.77	64	10000	0.64
	2		625	10000	6.25	333	5000	6.66	72	10000	0.72	66	10000	0.66	10.6611	13.085
SMT010p9/DHA
	microscopist	I.P. (%)	Mock1			Mock2			DHA1			DHA2
			iRBC	total RBC	%	iRBC	total RBC	%	iRBC	total RBC	%	iRBC	total RBC	%
	1	0.5	169	2500	6.76	132	2500	5.28	8	10000	0.08	11	10000	0.11
	2		141	5000	2.82	199	5000	3.98	8	10000	0.08	9	10000	0.09	1.91083	9.42
	microscopist	I.P. (%)	Mock1			Mock2			DHA1			DHA2
			iRBC	total RBC	%	iRBC	total RBC	%	iRBC	total RBC	%	iRBC	total RBC	%
	1	0.5	138	5000	2.76	136	5000	2.72	2	10000	0.02	1	10000	0.01
	2		35	2500	1.4	46	2500	1.84	7	10000	0.07	5	10000	0.05	1.72018	4.36
	microscopist	I.P. (%)	Mock1			Mock2			DHA1			DHA2
			iRBC	total RBC	%	iRBC	total RBC	%	iRBC	total RBC	%	iRBC	total RBC	%
	1	0.5	84	2500	3.36	114	2500	4.56	1	10000	0.01	2	10000	0.02
	2		106	2500	4.24	135	2500	5.4	2	10000	0.02	0	10000	0	0.284738	8.78
SMT010p17/DHA
	microscopist	I.P. (%)	Mock1			Mock2			DHA1			DHA2
			iRBC	total RBC	%	iRBC	total RBC	%	iRBC	total RBC	%	iRBC	total RBC	%
	1	0.5	258	5000	5.16	239	5000	4.78	5	10000	0.05	6	10000	0.06
	2		79	2500	3.16	87	2500	3.48	1	10000	0.01	3	10000	0.03	0.904704	8.29
SMT010p18/DHA
	microscopist	I.P. (%)	Mock1			Mock2			DHA1			DHA2
			iRBC	total RBC	%	iRBC	total RBC	%	iRBC	total RBC	%	iRBC	total RBC	%
	1	0.5	370	2500	14.8	297	2500	11.88	61	10000	0.61	77	10000	0.77
	2		222	2500	8.88	210	2500	8.4	61	10000	0.61	48	10000	0.48	5.61874	21.98
SMT010p23/DHA
	microscopist	I.P. (%)	Mock1			Mock2			DHA1			DHA2
			iRBC	total RBC	%	iRBC	total RBC	%	iRBC	total RBC	%	iRBC	total RBC	%
	1	0.5	316	2500	12.64	314	2500	12.56	21	10000	0.21	17	10000	0.17
	2		236	2500	9.44	290	2500	11.6	13	10000	0.13	21	10000	0.21	1.55709	23.12
SMT010p27/DHA
	microscopist	I.P. (%)	Mock1			Mock2			DHA1			DHA2
			iRBC	total RBC	%	iRBC	total RBC	%	iRBC	total RBC	%	iRBC	total RBC	%
	1	0.5	148	2500	5.92	156	2500	6.24	22	10000	0.22	11	10000	0.11
	2		141	2500	5.64	146	2500	5.84	12	10000	0.12	8	10000	0.08	2.24196	11.82
SMT010p31/DHA
	microscopist	I.P. (%)	Mock1			Mock2			DHA1			DHA2
			iRBC	total RBC	%	iRBC	total RBC	%	iRBC	total RBC	%	iRBC	total RBC	%
	1	0.5	154	2500	6.16	115	2500	4.6	5	10000	0.05	4	10000	0.04
	2		107	2500	4.28	80	2500	3.2	1	10000	0.01	0	10000	0	0.548246	9.12
SMT010p36/DHA
	microscopist	I.P. (%)	Mock1			Mock2			DHA1			DHA2
			iRBC	total RBC	%	iRBC	total RBC	%	iRBC	total RBC	%	iRBC	total RBC	%
	1	0.5	130	2500	5.2	131	2500	5.24	0	10000	0	0	10000	0
	2		125	2500	5	87	2500	3.48	4	10000	0.04	2	10000	0.02	0.317125	9.46
SMT010p39/DHA
	microscopist	I.P. (%)	Mock1			Mock2			DHA1			DHA2
			iRBC	total RBC	%	iRBC	total RBC	%	iRBC	total RBC	%	iRBC	total RBC	%
	1	0.5	121	2500	4.84	91	2500	3.64	1	10000	0.01	1	10000	0.01
	2		114	2500	4.56	31	2500	1.24	0	10000	0	0	10000	0	0.140056	7.14

## Sheet: RSA U236
Legend: Row data from the RSA 0-3h for the U236 lineage
I.P.: initial parasitemia
RBC: red blood cell
iRBC: infected red blood cell
U236
	microscopist	P.I. (%)	Mock1			Mock2			DHA1			DHA2			Survival Rate (%)	Growth rate in mock
			iRBC	total RBC	%	iRBC	total RBC	%	iRBC	total RBC	%	iRBC	total RBC	%
	1	0.98	401	10880	3.68566				0	12000	0
	2		450	10000	4.5				1	16000	0.00625				0.076353	4.17636
	microscopist	P.I. (%)	Mock1			Mock2			DHA1			DHA2
			iRBC	total RBC	%	iRBC	total RBC	%	iRBC	total RBC	%	iRBC	total RBC	%
	1	0.23	77	10000	0.77				0	20000	0				0	3.34783
	microscopist	P.I. (%)	Mock1			Mock2			DHA1			DHA2
			iRBC	total RBC	%	iRBC	total RBC	%	iRBC	total RBC	%	iRBC	total RBC	%
	1	0.23	56	10000	0.56				1	20440	0.00489237				0.873637	2.43478
U236 P5/DHA
	microscopist	P.I. (%)	Mock1			Mock2			DHA1			DHA2
			iRBC	total RBC	%	iRBC	total RBC	%	iRBC	total RBC	%	iRBC	total RBC	%
	1	1.83	611	10000	6.11				14	20000	0.07
	2		845	10000	8.45				12	20000	0.06
	3		900	10000	9				10	20000	0.05				0.764007	4.29144
U236 P10/DHA
	microscopist	P.I. (%)	Mock1			Mock2			DHA1			DHA2
			iRBC	total RBC	%	iRBC	total RBC	%	iRBC	total RBC	%	iRBC	total RBC	%
	1	0.87	379	10000	3.79				1	21200	0.00471698
	2		412	10000	4.12				1	20000	0.005				0.122844	4.54598
U236 P15/DHA
	microscopist	P.I. (%)	Mock1			Mock2			DHA1			DHA2
			iRBC	total RBC	%	iRBC	total RBC	%	iRBC	total RBC	%	iRBC	total RBC	%
	1	1.43	824	10000	8.24				8	20000	0.04
	2		832	10000	8.32				26	20000	0.13
	3		910	10000	9.1				10	20000	0.05				0.857366	5.98135
U236 P20/DHA
	microscopist	P.I. (%)	Mock1			Mock2			DHA1			DHA2
			iRBC	total RBC	%	iRBC	total RBC	%	iRBC	total RBC	%	iRBC	total RBC	%
	1	0.4	700	10000	7				1	20000	0.005
	2		569	10140	5.61144				0	20160	0				0.0396465	15.7643
U236 P25/DHA
	microscopist	P.I. (%)	Mock1			Mock2			DHA1			DHA2
			iRBC	total RBC	%	iRBC	total RBC	%	iRBC	total RBC	%	iRBC	total RBC	%
	1	0.99	371	5800	6.39655				3	20000	0.015
	2		860	10000	8.6				4	20000	0.02				0.233387	7.57402
U236 P30/DHA
	microscopist	P.I. (%)	Mock1			Mock2			DHA1			DHA2
			iRBC	total RBC	%	iRBC	total RBC	%	iRBC	total RBC	%	iRBC	total RBC	%
	1	0.52	320	8640	3.7037				8	20000	0.04
	2		421	10000	4.21				8	20000	0.04
	3		255	10000	2.55				10	22000	0.0454545				1.19895	6.7075
U236 P35/DHA
	microscopist	P.I. (%)	Mock1			Mock2			DHA1			DHA2
			iRBC	total RBC	%	iRBC	total RBC	%	iRBC	total RBC	%	iRBC	total RBC	%
	1	0.88	336	9500	3.53684				77	22500	0.342222
	2		421	10000	4.21				58	20000	0.29				8.16103	4.40161
U236 P40/DHA
	microscopist	P.I. (%)	Mock1			Mock2			DHA1			DHA2
			iRBC	total RBC	%	iRBC	total RBC	%	iRBC	total RBC	%	iRBC	total RBC	%
	1	1.02	357	5250	6.8				67	20000	0.335
	2		621	10000	6.21				98	20000	0.49				6.34128	6.37745
	microscopist	P.I. (%)	Mock1			Mock2			DHA1			DHA2
			iRBC	total RBC	%	iRBC	total RBC	%	iRBC	total RBC	%	iRBC	total RBC	%
	1	0.7	372	8400	4.42857				29	20800	0.139423				3.14826	6.32653
	microscopist	P.I. (%)	Mock1			Mock2			DHA1			DHA2
			iRBC	total RBC	%	iRBC	total RBC	%	iRBC	total RBC	%	iRBC	total RBC	%
	1	0.71	471	10000	4.71				34	20000	0.17				3.60934	6.6338

## Sheet: RSA S691
Legend: Row data from the RSA 0-3h for the S691 lineage
I.P.: initial parasitemia
RBC: red blood cell
iRBC: infected red blood cell
S691
	microscopist	P.I. (%)	Mock1			Mock2			DHA1			DHA2			Survival Rate (%)	Growth rate in mock
			iRBC	total RBC	%	iRBC	total RBC	%	iRBC	total RBC	%	iRBC	total RBC	%
	1	0.61	458	10000	4.58				2	21600	0.00925926
	2		463	11000	4.20909				3	20000	0.015				0.276016	7.20417
	microscopist	P.I. (%)	Mock1			Mock2			DHA1			DHA2
			iRBC	total RBC	%	iRBC	total RBC	%	iRBC	total RBC	%	iRBC	total RBC	%
	1	0.39	116	10200	1.13725				6	21240	0.0282486				2.48393	2.91604
	microscopist	P.I. (%)	Mock1			Mock2			DHA1			DHA2
			iRBC	total RBC	%	iRBC	total RBC	%	iRBC	total RBC	%	iRBC	total RBC	%
	1	0.54	126	10300	1.2233				4	29000	0.0137931				1.12753	2.26537
S691 P3/DHA
	microscopist	P.I. (%)	Mock1			Mock2			DHA1			DHA2
			iRBC	total RBC	%	iRBC	total RBC	%	iRBC	total RBC	%	iRBC	total RBC	%
	1	0.6	362	12500	2.896				3	20000	0.015
	2		364	10000	3.64				4	20000	0.02				0.535496	5.44667
S691 P5/DHA
	microscopist	P.I. (%)	Mock1			Mock2			DHA1			DHA2
			iRBC	total RBC	%	iRBC	total RBC	%	iRBC	total RBC	%	iRBC	total RBC	%
	1	0.63	300	10000	3				0	20000	0
	2		235	10150	2.31527				4	20400	0.0196078				0.368896	4.21847
S691 P10/DHA
	microscopist	P.I. (%)	Mock1			Mock2			DHA1			DHA2
			iRBC	total RBC	%	iRBC	total RBC	%	iRBC	total RBC	%	iRBC	total RBC	%
	1	0.8	214	10400	2.05769				0	20000	0
	2		236	10000	2.36				2	20000	0.01				0.226363	2.76106
S691 P15/DHA
	microscopist	P.I. (%)	Mock1			Mock2			DHA1			DHA2
			iRBC	total RBC	%	iRBC	total RBC	%	iRBC	total RBC	%	iRBC	total RBC	%
	1	0.28	107	10000	1.07				1	20000	0.005
	2		150	10000	1.5				0	20000	0				0.194553	4.58929
	microscopist	P.I. (%)	Mock1			Mock2			DHA1			DHA2
			iRBC	total RBC	%	iRBC	total RBC	%	iRBC	total RBC	%	iRBC	total RBC	%
	1	0.92	340	10000	3.4				4	20000	0.02
	2		520	10000	5.2				6	20000	0.03				0.581395	4.67391
S691 P20/DHA
	microscopist	P.I. (%)	Mock1			Mock2			DHA1			DHA2
			iRBC	total RBC	%	iRBC	total RBC	%	iRBC	total RBC	%	iRBC	total RBC	%
	1	0.78	550	10000	5.5				44	20000	0.22
	2		274	5400	5.07407				34	20000	0.17				3.68827	6.77825
S691 P25/DHA
	microscopist	P.I. (%)	Mock1			Mock2			DHA1			DHA2
			iRBC	total RBC	%	iRBC	total RBC	%	iRBC	total RBC	%	iRBC	total RBC	%
	1	1.06	436	7000	6.22857				24	20800	0.115385
	2		610	10000	6.1				30	20000	0.15
	3		416	10000	4.16				26	20000	0.13				2.39793	5.18509
S691 P30/DHA
	microscopist	P.I. (%)	Mock1			Mock2			DHA1			DHA2
			iRBC	total RBC	%	iRBC	total RBC	%	iRBC	total RBC	%	iRBC	total RBC	%
	1	0.91	375	9000	4.16667				168	20000	0.84
	2		295	9400	3.1383				122	20000	0.61				19.8495	4.01372
S691 P35/DHA
	microscopist	P.I. (%)	Mock1			Mock2			DHA1			DHA2
			iRBC	total RBC	%	iRBC	total RBC	%	iRBC	total RBC	%	iRBC	total RBC	%
	1	0.75	532	10000	5.32				166	20000	0.83
	2		552	10000	5.52				156	20000	0.78				14.8524	7.22667
S691 P40/DHA
	microscopist	P.I. (%)	Mock1			Mock2			DHA1			DHA2
			iRBC	total RBC	%	iRBC	total RBC	%	iRBC	total RBC	%	iRBC	total RBC	%
	1	0.79	440	10000	4.4				123	20000	0.615
	2		278	6000	4.63333				101	15000	0.673333				14.262	5.7173
	microscopist	P.I. (%)	Mock1			Mock2			DHA1			DHA2
			iRBC	total RBC	%	iRBC	total RBC	%	iRBC	total RBC	%	iRBC	total RBC	%
	1	0.78	265	5100	5.19608				99	17600	0.5625				10.8255	6.66164
	microscopist	P.I. (%)	Mock1			Mock2			DHA1			DHA2
			iRBC	total RBC	%	iRBC	total RBC	%	iRBC	total RBC	%	iRBC	total RBC	%
	1	0.44	331	10000	3.31				116	20020	0.579421				17.5052	7.52273

## Sheet: RSA O141-A
Legend: Row data from the RSA 0-3h for the O141-A lineage
I.P.: initial parasitemia
RBC: red blood cell
iRBC: infected red blood cell
O141-A
	microscopist	P.I. (%)	Mock1			Mock2			DHA1			DHA2			Survival Rate (%)	Growth rate in mock
			iRBC	total RBC	%	iRBC	total RBC	%	iRBC	total RBC	%	iRBC	total RBC	%
	1	0.37	200	10000	2				2	20000	0.01
	2		161	10000	1.61				1	10000	0.01				0.554017	4.87838
	microscopist	P.I. (%)	Mock1			Mock2			DHA1			DHA2
			iRBC	total RBC	%	iRBC	total RBC	%	iRBC	total RBC	%	iRBC	total RBC	%
	1	1.27	680	10000	6.8				1	10000	0.01
	2		850	10000	8.5				7	15000	0.0466667				0.37037	6.02362
	microscopist	P.I. (%)	Mock1			Mock2			DHA1			DHA2
			iRBC	total RBC	%	iRBC	total RBC	%	iRBC	total RBC	%	iRBC	total RBC	%
	1	0.87	330	10000	3.3				8	20000	0.04
	2		551	10000	5.51				18	20000	0.09
	3		253	6600	3.83333				18	20000	0.09				1.74005	4.84419
	microscopist	P.I. (%)	Mock1			Mock2			DHA1			DHA2
			iRBC	total RBC	%	iRBC	total RBC	%	iRBC	total RBC	%	iRBC	total RBC	%
	1	0.71	388	9600	4.04167				7	25200	0.0277778				0.687285	5.69249
	microscopist	P.I. (%)	Mock1			Mock2			DHA1			DHA2
			iRBC	total RBC	%	iRBC	total RBC	%	iRBC	total RBC	%	iRBC	total RBC	%
	1	0.67	480	10000	4.8				2	20000	0.01				0.208333	7.16418
O141-A P3/DHA
	microscopist	P.I. (%)	Mock1			Mock2			DHA1			DHA2
			iRBC	total RBC	%	iRBC	total RBC	%	iRBC	total RBC	%	iRBC	total RBC	%
	1	0.51	286	10000	2.86				5	20400	0.0245098
	2		286	10000	2.86				2	20000	0.01				0.603318	5.60784
O141-A P4/DHA
	microscopist	P.I. (%)	Mock1			Mock2			DHA1			DHA2
			iRBC	total RBC	%	iRBC	total RBC	%	iRBC	total RBC	%	iRBC	total RBC	%
	1	1.09	900	10000	9				10	20000	0.05
	2		1000	10000	10				4	20000	0.02				0.368421	8.7156
O141-A P5/DHA
	microscopist	P.I. (%)	Mock1			Mock2			DHA1			DHA2
			iRBC	total RBC	%	iRBC	total RBC	%	iRBC	total RBC	%	iRBC	total RBC	%
	1	2.3	642	10000	6.42				42	20000	0.21
	2		730	10000	7.3				30	20000	0.15				2.62391	2.98261
O141-A P8/DHA
	microscopist	P.I. (%)	Mock1			Mock2			DHA1			DHA2
			iRBC	total RBC	%	iRBC	total RBC	%	iRBC	total RBC	%	iRBC	total RBC	%
	1	0.26	113	10000	1.13				9	20800	0.0432692
	2		153	10000	1.53				4	20000	0.02				2.37854	5.11538
O141-A P9/DHA
	microscopist	P.I. (%)	Mock1			Mock2			DHA1			DHA2
			iRBC	total RBC	%	iRBC	total RBC	%	iRBC	total RBC	%	iRBC	total RBC	%
	1	0.55	313	10000	3.13				14	20000	0.07
	2		450	10000	4.5				24	20000	0.12				2.49017	6.93636
O141-A P10/DHA
	microscopist	P.I. (%)	Mock1			Mock2			DHA1			DHA2
			iRBC	total RBC	%	iRBC	total RBC	%	iRBC	total RBC	%	iRBC	total RBC	%
	1	0.8	576	10000	5.76				82	17100	0.479532
	2		532	10000	5.32				132	20000	0.66				10.2846	6.925
O141-A P13/DHA
	microscopist	P.I. (%)	Mock1			Mock2			DHA1			DHA2
			iRBC	total RBC	%	iRBC	total RBC	%	iRBC	total RBC	%	iRBC	total RBC	%
	1	0.25	300	10000	3				73	20000	0.365
	2		280	10000	2.8				46	20000	0.23				10.2586	11.6
O141-A P15/DHA
	microscopist	P.I. (%)	Mock1			Mock2			DHA1			DHA2
			iRBC	total RBC	%	iRBC	total RBC	%	iRBC	total RBC	%	iRBC	total RBC	%
	1	0.8	471	10000	4.71				19	10000	0.19
	2		339	10000	3.39				12	20000	0.06				3.08642	5.0625
	microscopist	P.I. (%)	Mock1			Mock2			DHA1			DHA2
			iRBC	total RBC	%	iRBC	total RBC	%	iRBC	total RBC	%	iRBC	total RBC	%
	1	1.27	400	10800	3.7037				56	20000	0.28
	2		346	10000	3.46				64	20000	0.32				8.37556	2.82036
O141-A P18/DHA
	microscopist	P.I. (%)	Mock1			Mock2			DHA1			DHA2
			iRBC	total RBC	%	iRBC	total RBC	%	iRBC	total RBC	%	iRBC	total RBC	%
	1	0.37	286	12000	2.38333				48	20000	0.24
	2		370	10000	3.7				60	20000	0.3				8.87671	8.22072
O141-A P20/DHA
	microscopist	P.I. (%)	Mock1			Mock2			DHA1			DHA2
			iRBC	total RBC	%	iRBC	total RBC	%	iRBC	total RBC	%	iRBC	total RBC	%
	1	0.8	490	10000	4.9				130	18000	0.722222
	2		590	10000	5.9				91	10000	0.91				15.1132	6.75
O141-A P22/DHA
	microscopist	P.I. (%)	Mock1			Mock2			DHA1			DHA2
			iRBC	total RBC	%	iRBC	total RBC	%	iRBC	total RBC	%	iRBC	total RBC	%
	1	0.68	409	10000	4.09				79	10000	0.79
	2		429	10000	4.29				69	12000	0.575				16.2888	6.16176
O141-A P24/DHA
	microscopist	P.I. (%)	Mock1			Mock2			DHA1			DHA2
			iRBC	total RBC	%	iRBC	total RBC	%	iRBC	total RBC	%	iRBC	total RBC	%
	1	0.4	804	10000	8.04				168	10000	1.68
	2		596	10000	5.96				80	11000	0.727273				17.1948	17.5
O141-A P26/DHA
	microscopist	P.I. (%)	Mock1			Mock2			DHA1			DHA2
			iRBC	total RBC	%	iRBC	total RBC	%	iRBC	total RBC	%	iRBC	total RBC	%
	1	0.5	600	10000	6				94	20000	0.47
	2		445	10240	4.3457				110	20000	0.55				9.85917	10.3457
O141-A P28/DHA
	microscopist	P.I. (%)	Mock1			Mock2			DHA1			DHA2
			iRBC	total RBC	%	iRBC	total RBC	%	iRBC	total RBC	%	iRBC	total RBC	%
	1	0.72	450	10000	4.5				80	20000	0.4
	2		380	8400	4.52381				140	20000	0.7				12.19	6.26653
O141-A P30/DHA
	microscopist	P.I. (%)	Mock1			Mock2			DHA1			DHA2
			iRBC	total RBC	%	iRBC	total RBC	%	iRBC	total RBC	%	iRBC	total RBC	%
	1	0.44	272	7560	3.59788				92	20000	0.46
	2		316	10000	3.16				70	20088	0.348467				11.9633	7.67941
O141-A P35/DHA
	microscopist	P.I. (%)	Mock1			Mock2			DHA1			DHA2
			iRBC	total RBC	%	iRBC	total RBC	%	iRBC	total RBC	%	iRBC	total RBC	%
	1	0.32	173	7800	2.21795				97	13600	0.713235
	2		152	10000	1.52				121	17000	0.711765				38.1225	5.84054
O141-A P40/DHA
	microscopist	P.I. (%)	Mock1			Mock2			DHA1			DHA2
			iRBC	total RBC	%	iRBC	total RBC	%	iRBC	total RBC	%	iRBC	total RBC	%
	1	0.78	436	10000	4.36				214	16000	1.3375
	2		405	10000	4.05				181	16000	1.13125				29.3549	5.39103
	microscopist	P.I. (%)	Mock1			Mock2			DHA1			DHA2
			iRBC	total RBC	%	iRBC	total RBC	%	iRBC	total RBC	%	iRBC	total RBC	%
	1	0.6	685	10000	6.85				146	10000	1.46				21.3139	11.4167
	microscopist	P.I. (%)	Mock1			Mock2			DHA1			DHA2
			iRBC	total RBC	%	iRBC	total RBC	%	iRBC	total RBC	%	iRBC	total RBC	%
	1	0.34	523	10080	5.18849				253	20100	1.25871				24.2596	15.2603

## Sheet: RSA IPC5188
Legend: Row data from the RSA 0-3h for the IPC5188 lineage
I.P.: initial parasitemia
RBC: red blood cell
iRBC: infected red blood cell
IPC5188
	microscopist	P.I. (%)	Mock1			Mock2			DHA1			DHA2			Survival Rate (%)	Growth rate in mock
			iRBC	total RBC	%	iRBC	total RBC	%	iRBC	total RBC	%	iRBC	total RBC	%
	1	0.35	333	10000	3.33				0	10000	0
	2		460	10000	4.6				0	10000	0				0	11.3286
	microscopist	P.I. (%)	Mock1			Mock2			DHA1			DHA2
			iRBC	total RBC	%	iRBC	total RBC	%	iRBC	total RBC	%	iRBC	total RBC	%
	1	0.4	290	10010	2.8971				0	20060	0				0	7.24276
	microscopist	P.I. (%)	Mock1			Mock2			DHA1			DHA2
			iRBC	total RBC	%	iRBC	total RBC	%	iRBC	total RBC	%	iRBC	total RBC	%
	1	0.61	239	8540	2.79859				0	20000	0				0	4.58786
IPC5188 P3/DHA
	microscopist	P.I. (%)	Mock1			Mock2			DHA1			DHA2
			iRBC	total RBC	%	iRBC	total RBC	%	iRBC	total RBC	%	iRBC	total RBC	%
	1	0.63	224	10000	2.24				0	20000	0
	2		314	10000	3.14				0	20000	0				0	4.26984
IPC5188 P5/DHA
	microscopist	P.I. (%)	Mock1			Mock2			DHA1			DHA2
			iRBC	total RBC	%	iRBC	total RBC	%	iRBC	total RBC	%	iRBC	total RBC	%
	1	0.36	151	10440	1.44636				1	20640	0.00484496
	2		180	10000	1.8				0	20000	0				0.149243	4.50883
IPC5188 P10/DHA
	microscopist	P.I. (%)	Mock1			Mock2			DHA1			DHA2
			iRBC	total RBC	%	iRBC	total RBC	%	iRBC	total RBC	%	iRBC	total RBC	%
	1	0.47	221	11400	1.9386				2	20000	0.01
	2		281	10000	2.81				2	20000	0.01				0.421177	5.0517
IPC5188 P15/DHA
	microscopist	P.I. (%)	Mock1			Mock2			DHA1			DHA2
			iRBC	total RBC	%	iRBC	total RBC	%	iRBC	total RBC	%	iRBC	total RBC	%
	1	0.91	321	10000	3.21				2	20000	0.01
	2		410	10000	4.1				3	20000	0.015				0.341997	4.01648
IPC5188 P20/DHA
	microscopist	P.I. (%)	Mock1			Mock2			DHA1			DHA2
			iRBC	total RBC	%	iRBC	total RBC	%	iRBC	total RBC	%	iRBC	total RBC	%
	1	1.02	450	10000	4.5				8	20000	0.04
	2		480	10000	4.8				12	20000	0.06
	3		416	12000	3.46667				17	20160	0.0843254				1.4438	4.17211
IPC5188 P22/DHA
	microscopist	P.I. (%)	Mock1			Mock2			DHA1			DHA2
			iRBC	total RBC	%	iRBC	total RBC	%	iRBC	total RBC	%	iRBC	total RBC	%
	1	1.01	267	11200	2.38393				4	20000	0.02
	2		276	10000	2.76				2	20000	0.01				0.583212	2.5465
	microscopist	P.I. (%)	Mock1			Mock2			DHA1			DHA2
			iRBC	total RBC	%	iRBC	total RBC	%	iRBC	total RBC	%	iRBC	total RBC	%
	1	0.83	380	10000	3.8				5	20000	0.025
	2		500	10000	5				0	20000	0				0.284091	5.3012
IPC5188 P24/DHA
	microscopist	P.I. (%)	Mock1			Mock2			DHA1			DHA2
			iRBC	total RBC	%	iRBC	total RBC	%	iRBC	total RBC	%	iRBC	total RBC	%
	1	0.37	580	10000	5.8				0	20000	0
	2		345	10080	3.42262				0	20020	0				0	12.463
IPC5188 P26/DHA
	microscopist	P.I. (%)	Mock1			Mock2			DHA1			DHA2
			iRBC	total RBC	%	iRBC	total RBC	%	iRBC	total RBC	%	iRBC	total RBC	%
	1	0.27	550	10000	5.5				0	20000	0
	2		424	10080	4.20635				0	20160	0				0	17.9747
IPC5188 P28/DHA
	microscopist	P.I. (%)	Mock1			Mock2			DHA1			DHA2
			iRBC	total RBC	%	iRBC	total RBC	%	iRBC	total RBC	%	iRBC	total RBC	%
	1	0.48	626	10000	6.26				17	20000	0.085
	2		334	10000	3.34				14	10000	0.14				2.34375	10
IPC5188 P30/DHA
	microscopist	P.I. (%)	Mock1			Mock2			DHA1			DHA2
			iRBC	total RBC	%	iRBC	total RBC	%	iRBC	total RBC	%	iRBC	total RBC	%
	1	0.78	395	10120	3.90316				0	20000	0
	2		447	10080	4.43452				1	20400	0.00490196				0.0587928	5.34467
IPC5188 P35/DHA
	microscopist	P.I. (%)	Mock1			Mock2			DHA1			DHA2
			iRBC	total RBC	%	iRBC	total RBC	%	iRBC	total RBC	%	iRBC	total RBC	%
	1	0.61	262	6000	4.36667				34	22500	0.151111
	2		457	10000	4.57				13	21000	0.0619048				2.38362	7.32514
IPC5188 P40/DHA
	microscopist	P.I. (%)	Mock1			Mock2			DHA1			DHA2
			iRBC	total RBC	%	iRBC	total RBC	%	iRBC	total RBC	%	iRBC	total RBC	%
	1	0.66	307	11200	2.74107				9	20000	0.045
	2		244	11000	2.21818				4	14000	0.0285714				1.48352	3.75701
	microscopist	P.I. (%)	Mock1			Mock2			DHA1			DHA2
			iRBC	total RBC	%	iRBC	total RBC	%	iRBC	total RBC	%	iRBC	total RBC	%
	1	0.51	668	10080	6.62698				0	20160	0				0	12.9941
	microscopist	P.I. (%)	Mock1			Mock2			DHA1			DHA2
			iRBC	total RBC	%	iRBC	total RBC	%	iRBC	total RBC	%	iRBC	total RBC	%
	1	0.73	573	11200	5.11607				7	22800	0.0307018				0.600104	7.00832
